# Supplementary material for: High fat diet ameliorates mitochondrial cardiomyopathy in CHCHD10 mutant mice
Source: EMBO Mol Med. 2024 May 9;16(6):8. doi: 10.1038/s44321-024-00067-5 (PMC11178915; doi:10.1038/s44321-024-00067-5)
Supplement: Supplementary file 2 — Source data Fig. 1 [file 44321_2024_67_MOESM2_ESM.zip]

Archive with 22 entries (17 files):
- Figure 1/
- __MACOSX/._Figure 1
- Figure 1/.DS_Store
- __MACOSX/Figure 1/._.DS_Store
- Figure 1/1A-C/
- __MACOSX/Figure 1/._1A-C
- Figure 1/1G/
- __MACOSX/Figure 1/._1G
- Figure 1/1E-H/
- __MACOSX/Figure 1/._1E-H
- Figure 1/1D/
- __MACOSX/Figure 1/._1D
- Figure 1/1A-C/~$Fig 1A-C.xlsx
- __MACOSX/Figure 1/1A-C/._~$Fig 1A-C.xlsx
- Figure 1/1A-C/Fig 1A-C.xlsx
- __MACOSX/Figure 1/1A-C/._Fig 1A-C.xlsx
- Figure 1/1G/Fig 1G.xlsx
- __MACOSX/Figure 1/1G/._Fig 1G.xlsx
- Figure 1/1E-H/Fig 1E-H.xlsx
- __MACOSX/Figure 1/1E-H/._Fig 1E-H.xlsx
- Figure 1/1D/Fig 1D.pdf
- __MACOSX/Figure 1/1D/._Fig 1D.pdf
