# Supplementary material for: High fat diet ameliorates mitochondrial cardiomyopathy in CHCHD10 mutant mice
Source: EMBO Mol Med. 2024 May 9;16(6):8. doi: 10.1038/s44321-024-00067-5 (PMC11178915; doi:10.1038/s44321-024-00067-5)
Supplement: Supplementary file 2 — Source data Fig. 1 [file 44321_2024_67_MOESM2_ESM.zip › Figure 1/1A-C/Fig 1A-C.xlsx]

## Sheet: 1A-C
	Fractional Shortening
WT CD 1	0.38
WT CD 2	0.42
WT CD 3	0.37
WT CD 4	0.32
WT CD 5	0.34
WT CD 6	0.47
WT CD 7	0.37
WT CD 8	0.32
WT CD 9	0.31
WT CD 10	0.34
Het CD 1	0.29
Het CD 2	0.27
Het CD 3	0.26
Het CD 4	0.22
Het CD 5	0.28
WT HFD 1	0.36
WT HFD 2	0.43
WT HFD 3	0.34
WT HFD 4	0.31
Het HFD 1	0.28
Het HFD 2	0.29
Het HFD 3	0.39
Het HFD 4	0.33
Het HFD 5	0.31
Het HFD 6	0.41
