# Supplementary material for: High fat diet ameliorates mitochondrial cardiomyopathy in CHCHD10 mutant mice
Source: EMBO Mol Med. 2024 May 9;16(6):8. doi: 10.1038/s44321-024-00067-5 (PMC11178915; doi:10.1038/s44321-024-00067-5)
Supplement: Supplementary file 2 — Source data Fig. 1 [file 44321_2024_67_MOESM2_ESM.zip › Figure 1/1G/Fig 1G.xlsx]

## Sheet: 1G
Genotype	Days	CD	HFD
Het CD 1	197	1
Het CD 2	231	1
Het CD 3	282	1
Het CD 4	227	1
Het CD 5	255	1
Het CD 6	320	1
Het CD 7	167	1
Het CD 8	195	1
Het HFD 1	426		1
Het HFD 2	406		1
Het HFD 3	426		1
Het HFD 4	445		1
Het HFD 5	376		1
Het HFD 6	411		1
Het HFD 7	330		1
Het HFD 8	325		1
