# Supplementary material for: High fat diet ameliorates mitochondrial cardiomyopathy in CHCHD10 mutant mice
Source: EMBO Mol Med. 2024 May 9;16(6):8. doi: 10.1038/s44321-024-00067-5 (PMC11178915; doi:10.1038/s44321-024-00067-5)
Supplement: Supplementary file 2 — Source data Fig. 1 [file 44321_2024_67_MOESM2_ESM.zip › Figure 1/1E-H/Fig 1E-H.xlsx]

## Sheet: 1E
# of pregnancies	Het CD 1	Het CD 2	Het CD 3	Het CD 4	Het CD 5	Het CD 6	Het CD 7	Het CD 8	Het HFD 1	Het HFD 2	Het HFD 3	Het HFD 4	Het HFD 5	Het HFD 6	Het HFD 7	Het HFD 8
1	5	5	4	2	4	8	8	5	5	4	8	8	4	3	5	8
2	7	8	6	5	6	7	5	4	8	5	5	8		3	6	6
3	8	1	7	1	3				4	4	5	6			10	7
4					4				6	5	1	3				3
5									3		2
6											5

## Sheet: 1F
	% of pups weaned
# of pregnancies	Het CD 1	Het CD 2	Het CD 3	Het CD 4	Het CD 5	Het CD 6	Het CD 7	Het CD 8	Het HFD 1	Het HFD 2	Het HFD 3	Het HFD 4	Het HFD 5	Het HFD 6	Het HFD 7	Het HFD 8
1	80	80	100	0	0	75	87.5	100	100	100	62.5	100	50	0	0	100
2	42.9	62.5	83.3	100	0	100	100	0	100	0	0	87.5		100	100	100
3		100	100	100	0	100			100	100	66.6667	66.6667			90	85.7143
4					25				66.6667	100	100	66.6667
5									100		100
6											80

## Sheet: 1H
	Age of Death (d)
Het CD 1	197
Het CD 2	231
Het CD 3	282
Het CD 4	227
Het CD 5	225
Het CD 6	320
Het CD 7	167
Het CD 8	195
Het HFD 1	426
Het HFD 2	406
Het HFD 3	426
Het HFD 4	445
Het HFD 5	411
Het HFD 6	330
Het HFD 7	429
Het HFD 8	376
