# Supplementary material for: High fat diet ameliorates mitochondrial cardiomyopathy in CHCHD10 mutant mice
Source: EMBO Mol Med. 2024 May 9;16(6):8. doi: 10.1038/s44321-024-00067-5 (PMC11178915; doi:10.1038/s44321-024-00067-5)
Supplement: Supplementary file 3 — Source data Fig. 2 [file 44321_2024_67_MOESM3_ESM.zip]

Archive with 8 entries (6 files):
- Figure 2/
- __MACOSX/._Figure 2
- Figure 2/.DS_Store
- __MACOSX/Figure 2/._.DS_Store
- Figure 2/2A-I/
- __MACOSX/Figure 2/._2A-I
- Figure 2/2A-I/Fig 2A-I.xlsx
- __MACOSX/Figure 2/2A-I/._Fig 2A-I.xlsx
