# Supplementary material for: High fat diet ameliorates mitochondrial cardiomyopathy in CHCHD10 mutant mice
Source: EMBO Mol Med. 2024 May 9;16(6):8. doi: 10.1038/s44321-024-00067-5 (PMC11178915; doi:10.1038/s44321-024-00067-5)
Supplement: Supplementary file 3 — Source data Fig. 2 [file 44321_2024_67_MOESM3_ESM.zip › Figure 2/2A-I/Fig 2A-I.xlsx]

## Sheet: 2A - Females
Age (d)	WT CD 1	WT CD 2	WT CD 3	WT CD 4	WT CD 5	WT CD 6	WT CD 7	WT CD 8	WT CD 9	WT CD 10	Het CD 1	Het CD 2	Het CD 3	Het CD 4	Het CD 5	Het CD 6	Het CD 7	Het CD 8	Het CD 9	Het CD 10	Het CD 11	Het CD 12	WT HFD 1	WT HFD 2	WT HFD 3	WT HFD 4	WT HFD 5	WT HFD 6	WT HFD 7	WT HFD 8	WT HFD 9	WT HFD 10	WT HFD 11	WT HFD 12	WT HFD 13	Het HFD 1	Het HFD 2	Het HFD 3	Het HFD 4	Het HFD 5	Het HFD 6	Het HFD 7	Het HFD 8	Het HFD 9	Het HFD 10	Het HFD 11	Het HFD 12
30	13.8	25.9									11.2	12.2	17.6											16							19.9
40	16	15.8								22.4	15.1	15.6																				20.7	18.8	17.2	22.4							17.5	22.3	19.1		16.9	17.2
50	16.7	18								27.5	17.1	17.1	18.4										28.5	18							28.5	27.3	21.8	20.7	27.5							20.8	23.8	23.8	22.9	21.7	19.7
60	18	18.8									18.5	18.4	20.9								17.8	18.2		22.4							35		26.1	22.6												22.5	21.3
70			18.3	19.5	20.3	19.4	20.7			30.1			20.3	19.7	20.3	20.2	18.5				18.5	17.8	33								39.4	34.5			30.1							22.6	27	24.7	25.9
80	18.9	19.4			21.3	20.2				37.4	19.4	19.3				20.3	19.2				19	18.3	39	27.4						25.9		39.8	30.8	25.7	37.4						22.4	22.6	27.8	29.9	30	24.3	23.6
90	21.4	21.6	19.3	19.9			20.8			38.7	19.8	20.9	21.8	20.8	20.4								42.8	28.6				30.6		24.4	39.1	37.3	33.2	28.8	38.7						20.3		32.1	29.3		27.1	25.7
100			19.3	20.6	22.1	20.4	21.4	19.2	25.4				24.2	21.1	21.2	20.2	19.4				19.5	19.1		32				32.1	32.1	27.3	44		36.4	32							21.8	23.5			33.8	29.4	28.4
110	21	21.9			22	21.4	21.5			43.3	20.2	20.7				20.6	19.1	20.3	20.8	20.8	19.1	18.7	47.9									40.8			43.3					31.2		24.1	32	31.4	36.6
120	21.2	23.8	21.1	21	22.4	21.7	21.5	20.3	26.2	47.8	20.2	20	22.3	21	21.1	20.5	18.8	20.4	20.8	20.8			50.3	36.2				31.7	30.9	29.1	43.3		40.3	36.2	47.8					30.9	22.4	24.5	33.7	31	37.8	27.9	29.8
130			19.7	20.8				21.8	27.5				22.7	20.8	21.8			20.5	21	21.6	20	19.7		38.6				32.2	36.1	34.2	45.6	45	42	39.9							25					28.6	31.5
140	21	22.9	21.3	21.9	22.8	22	22.6	20.5	27.7	51.1	21	18.7	24.1	21.4	22.7	21.9	19.9	21.7	20.5	20.5	20.4	19.9	50.8		36.9	47.6	42.6		39.9			51.1			51.1	23.7				30.4		25.2	34.8	32.3	37.9
150	22.6				25.6	22.3					21.1	20.3				21.4	20.1				20.6	19.6	52.4		38	48	42.6	33.7		39.5	46.7	53.4			52.6	24.1				29.9	24.3	23.7	37.5	33.5	38.7		36.2
160	20.5	25.2	22.5	23			23.2	22	27.4	52.6	20.8	22.8	23.2	22.5	22.7		20.5	21	22.4	21.6								36.4	44.1	44.1	49.3	53.2					34.3	30.3	34	32.2	27.6					26.9	38.2
170			24.2	22.5	26	23.1	23.6	21.4	28.8				23.1	22.3	23.7	22.5		21.8	22.6	22.6	21.4	19.6	54.1	44.2	41.6	49.4	44.5	38.3	45.7	46.9	50.8	54.7	48.5	47.4		26.3	36.2	29.8	35.3		28	25.1			40.2	33.5	39.5
180	21.9	23	25.8	22.7	25.2	24.5				55	20.4	19.9				21.1	19				21.7	19.2			42.7	51.8	43.5						49.6	48	55	26.2	34.5	31.3	37.2	31.4		25.9	36.9	34.9	40.6
190	22.3	24					23.6	22.8	30.4	55.7	21	20	22.7	22.4	23.4		20.4	22.4	22.4	22.4	22.1	20.6	56.1	48	45	53.6	44.2	40.4	47	47	50.6	55.9			55.7	26.4				34.5	28.3	24.9	38.7	35.3	41.1	36.4	40.6
200			23.7	22.6	25.3	23	24.1	23.5	32.3				23.5	22.3	24.1	22.2	20.1	22.3	23.2	22.7				50.4				40	49.7	49.5			50.1	50.3			35.3	30.4	35.4		30.7					38.3	41.5
210	23	24.4	25.1	23.6	25.8	23.3		23.7	29.1	57.2	20.4	19.9	23.1	22.8	23.9	21.2	20.5	21.6	22.5	22.2	22.8	20.4	57.4		48.1	58.1	48.5		52.3		48.8		51.7	51.7	57.2	27.7	37.5	32.7	37	33.9		25.3	39.4	34.8	41.2
220	23.8	24.1				24.8	24.3	22.4	30.4	59.3	21.1	19.8				20.4	20.1				22.5	20.1	57.5	51.2	53.8	58.9	53.1	43.7		50.1		55.7			59.3	29.2				34.7	31	24.4	42.3	37.8	43.1	38.1	41
230	23.3	23.8	25.7	24.2	28		23.8			62.2	20.8	20.2	23.1	23	24			21.8	23.2	22.4				49.5				42.3	51.4	51.2	49.7		51.4	47.3	62.2		38.8	34.5	37.5				43.7	36.1	44.4	38.4	42.2
240			25.7	23.7	26.1	24.1	25.2	26.7	31.1					22.4	24.7	21.9	21.2				22.7	20.4	59.9	51	53.4	61.2	53.2		49.9	54.2	50.1	58.8	51.6	50.8		30.6	38.4	35.3	38.9	33.9	32.4	25				38.7	41.9
250	23.7	23.6				25.1		26.2	33.4	61.9	20.9	21	25			22.3		22	24.3	23	22.9	20.2	61.4		55.3	62.5	53.7	44.2				61.4	52.8	54	61.9	30.9	40.7	35.8	39.6	34.3	34.1	24.9	43.1
260	23.5	25.2	27.2	23.7	27.8	25.7	26.7				20.8	20.3	24	24	25.9		20.6	23	24.1	23.3			59.4		55.3	63.6	55.7	45.6	50.5	56.9	47.1	60.8			63.7	31.7				38.2	36.9	23.6			43.8	39.4	41.9
270			27.7	24.3	29.3		28.2	27.1	34.6				24.3	22.7	26.3	22.7		22.4	24.4	23.9	21.9	19.8						46	51.9	56	47.2	56.5	54.7	55.9			41.5	35.8	41.7		36.9
280	24.2	24.4	29.1	24.2	31.8	26.4	25.9	26.8	35.7		21.2	20.5	24.6	22.9	25.7	22.5	20.6	22.5	24	23.6	22.9	20.2			57.2	64.1	55.2		54.3						66.3	31.2	38.9	37.2	40.5	34.6		22.6
290	25.1	26.4			30	24.5	24.5				21.6	21.2				22.6	20.4				22.9	20.5			58.5	64.6	55.9	48.3		55.8	50	58.8			67.6	31.1	38	39.9	42.3	34.1	37.2
300	23.7	24.6						28.6	35.2		21.1	21.2	23.3					23.2	23.7	23.8									52.5		51.3	59.5
310					30.8	25.7	24.8	30.7	37.2				25.1			23	20.7	23	24.8	24	22.4	20.4			59.9	63.9	59.4	39.3	50.5		51.2	47				30.7	37.5	40.9	39.4	32.7		22.1
320	25.6	26.4			30.7	27.4	26				21.1	21.4				22.4	20.9								59.4	63.1	60.3									30.7				31.7		21.3
330	24.4	24.1			31.7	26.2	26.9	28.1	37.1		20.5	21.4	24.1			23.3	20.5	22.9	24.3	24					62.1	61.2	62.1		52.4		50.9	45.2				29.5	35.5	41.6	40
340								30.4	39		20.7	21.1	23.5					24.3	26	25.7									53.5		52.6	47.5					31.3	42.2	40.3
350					30.9	27.5	28.5	29.1	37.8							24	20.5	22.7	25.1	24.5					60.3		60.9		57							27.1		43.6	39.9
360					32.2	27.4	29.3	31.6	38.4		21.9	21.4	23.2				20.2	22.9	24.8	25.1																26.5
370											21.1	21.7	22.1			22.5	20.5								63.8		60.7		58.4									43.3	48.2

## Sheet: 2A - Males
Age (d)	WT CD 1	WT CD 2	WT CD 3	WT CD 4	WT CD 5	WT CD 6	WT CD 7	WT CD 8	Het CD 1	Het CD 2	Het CD 3	Het CD 4	Het CD 5	Het CD 6	Het CD 7	Het CD 8	WT HFD 1	WT HFD 2	WT HFD 3	WT HFD 4	WT HFD 5	WT HFD 6	WT HFD 7	WT HFD 8	WT HFD 9	WT HFD 10	WT HFD 11	WT HFD 12	WT HFD 13	Het HFD 1	Het HFD 2	Het HFD 3	Het HFD 4	Het HFD 5	Het HFD 6	Het HFD 7	Het HFD 8	Het HFD 9	Het HFD 10	Het HFD 11	Het HFD 12
30	10.1	9.6																23.7			25.4	24.6	22	19.6				23.7	21.7		22.1	23.1	23.7						20.2	23.3	21.9
40	19.1	21.7	21.4	21.8								21.9							24.9	24.6										27	30.2								26.1	27.8	28.5
50	21.1	24.4	24.2	24.3								24.9					23.2		31.2		28.1	29.5	27.2	24.1				23.8	22.1	32.9	34.4	26.7	26.8
60	24.4	27.5					22.5	20.6										34.2	40	33.2	32.2	34.6	29.8	26.3				24.6	23.3	36.6	39.4	29.3	29.6						28.2	29.8	30.7
70	26.4	29.1	26.1	26.7	26	23.3	24.6	22.4				26.9	27.9	26.6	25.3	24.4	28.2	32.5							35.9	31.6								36.8					28.9	32.2	34
80			28.4	28.9	27.7	25.3						28		27.9	26.9	26.1	30.2		36	35.9	36	38.8	31.9	28.5				30	27.3	39.9	44.1	31.5	32.2						29.5	34.6	34.7
90	27.7	30.6			27.2	25.5	26	23.2					28.8			26.2		36	39	37.3	41.7	42.3	29.5	29.9	38.1	33		37.7	31.3	43.1	47.8	31.3	31.1	39.5
100	31.4	33	31.3	30.1			28.9	23.7	28.1	28.9	28.1	29	29.3	28.6	27.1		35	38.1			43.8	44.2	37.3	30.7	40.3	37.1		42.3	33.5	45.6	51.4	35.8	37.7	41.2					31.6	36	38.5
110			30.6	30.9	28	26.5						29.2		29.8	27.9	26.3	37.9		44.7	41.1					43.3	38								43.2					27.4	31.7	38.4
120	29.9	29.9			28.8	27.4	28.4	23.9				29.5	30.4	29.9	28.2	25.8	42.5	40.3			45	45.8	38	37.8				44.9	36.1	47.2	51.4	36.9	39.4
130	30.6	31.3	31.5	31.4			26.7	23.7	28.1	28.9	28.1		30.6					42.7	48.4	43	4.6	47.6	41.1	44.3	45.2	40.5	47	45.4	38.7	48.6	53.1	36.4	42.1	45.4			36.7	36.9	31.3	34.2	35.6
140			31.5	31.6	31.5	30.3	27.3	23.9	29.1	28.4	28.9	28.8	31.7	31.9	29.2	27	44.6		50.4	45.5					46.6	45.6	46.7							48			36.9	37.6	32.3	37.4	39.9
150	31.5	32.6	33.7	33.1	31	32.5			29.8	28.9	29.2	29.6		32.7	29.9	27.5	45.4	45	50.7	46.1	49.2	49.4	44	46.7				46.8	41	47.5	54.2	41.7	45.9						32.6	38.6	42.3
160	31.5	33.3				34.3	27.7	24.9					32.5			27.6		39.9			47.8	48.8	46.6	47.3	49.8	47.7	47.5	47.2	41.4	48.3	53.4	43.3	48.7	49	39.9	36.8	37.9	37.1
170	32.9	34.2	33.6	34.4	30.9				30.7	30.7	30.1	29.2	32.7	33.3	29.9		47.1	44.6	48.2	51	49.9	51.1	47.8	48.5	52.7	49.8	46.1			50.1	55.3	44.9	49.3	47.2	40.4	36.8	37.1	35.4	31.1	39.3	42
180			35.3	36.1	29.6				31	30.3	30	30.1		30.9	28.7	26	47.8		52.5	49.9					52.6	49.9		49.2	43.6	50.8	55.6			46.9	39.4	36.7			31.6	39.9	45
190	33	34.5											30.8	31.2	28.6		48.5	50.8	54.2	52.6	50.9	51.9	48.9	49.4			49.2	49.9	43.9	51.6	57.4	46.7	49.8				39.9	37.2
200	33.4	36	35	36.7					31.9	30.9	30.5	30.6	31.9			27.5					51.7	52.6	49.8	51.2	53.4	51.1	52.4	49.9	44.1			47.4	50.9	51.4	39.9	37.6	43.9	40	31.7	42.7	45.8
210	34.3	36.5	37.1	38					30.7	29.7	29.1	31	32.4	30	28.9	27.6	49.3	53.5	56.8	54.8							53.3							52	40.3	39.4	46.6	41.5	31.8	43.3	47.8
220			36.8	37.6					30.6	29.9	29.7	30.3	32.4	20.9	28.1	27	51.5				52.2	52.6	50.7	51.1	53.3	51.1	54	51.8	45.1	51.8	56.1	48.2	52.5
230	33.8	36.3															52.8	51.3	56.5	52.8	53.3	50.8			54.5	52.2				52.2	57.3			53	42.2	42.1	47.9	43.3
240	36.7	38.4							29.8	28.6	28.2		31.5	33.8		27.6		56.6	60.5	58.4					56.6	54.4	54.1			51.6	56.8			55.5	43.9	43.6	47.2	43.1
250									29.8	28.4	28.6			36.3		27.1	52.1				53.8	54.8												50.6	45	45.2
260	37.5	39.3											27.5			27.1	53.2	54.9	60.8	50.1	54	56.9					55.3			51.9	56.8						47.7	43.1
270	39.2	39.5							30.8	29.7	28.9		31.2	35.5				53.6			55.1	56.1								51.3	55.4			50	44.9	44.5	44.6	44.2
280	38.5	39.3							29.1	27.7	27.8		31.6	35.6		26.6		56.1	54.9	46.6														42.2	45.1	44.9
290									29.6	30	29.2			33.9		25.9			59.8	45.6	55		51.1	50.5				55.6	48.5	49.5	55	43.3	45.4	41.7			44.4	40.4
300	39.9	39.3																57.3	64	45.1	55.7		54.7	55.3				57.8	50.7	48.2	53.3	46.4	48.4	40.9	43.6	44.5	42.8	38.3
310	39.9	40.3												35				58.5			55.5		55.8	56.1				56.9	50.8	39.9	53.2	48.6	51.9	39.9	42.7	44.5	38.5	33.2
320														25.9					63.6	46.5
330			40.4	43.2														60.8	66.7	46.6			56	57.4					50.7			50.5	52.5		42.3	43.6	36.8	33.7
340	41.6	40.4											30.9					63.4					58.1	57.2					51.2			51.7	50.2	42.5	39.5	41.7		34.1
350	42.4	41.4	40.9	43.8															66.4	44.1			57.6	56.5	66.6	63.4			48.8					42.6	38.3	40.3
360			40.5	41.7					29.8	24.8	29.7					28.4																51.3
370	41.7	41.4														27.6									66.8	65.1

## Sheet: 2B
	WT CD 1	WT CD 2	WT CD 3	WT CD 4	WT CD 5	WT CD 6	Het CD 1	Het CD 2	Het CD 3	Het CD 4	Het CD 5	Het CD 6	WT HFD 1	WT HFD 2	WT HFD 3	WT HFD 4	WT HFD 5	WT HFD 6	Het HFD 1	Het HFD 2	Het HFD 3	Het HFD 4	Het HFD 5	Het HFD 6
Body Mass	33.7	27.7	28.9	28.3	38	36.6	29.1	27.7	27.8	31.2	25.6	32	51	47.5	50.9	38.8	47.6	47.1	39.5	41.7	38.5	33.2	43.5	47.2
Fat Body Composition (% of TBM)	18.07	5.38	14.95	16.47	25.37	20.11	12.41	7.98	13.53	8.91	11.56	11.38	42.08	42.65	35.66	30.23	36.64	35.88	43.42	42.76	30.73	22.65	37.75	39.64
Lean Body Composition (% of TBM)	76.94	88.84	80.24	79.58	72.26	76.45	82.44	86.68	81.55	87.95	82.97	84.59	56	56.15	61.77	67.47	61.47	62.12	54.18	55.16	66.7	73.46	60.07	58.75

## Sheet: 2C
Time	WT CD 1	WT CD 2	WT CD 3	WT CD 4	WT CD 5	WT CD 6	Het CD 1	Het CD 2	Het CD 3	Het CD 4	Het CD 5	Het CD 6	WT HFD 1	WT HFD 2	WT HFD 3	WT HFD 4	WT HFD 5	WT HFD 6	Het HFD 1	Het HFD 2	Het HFD 3	Het HFD 4	Het HFD 5	Het HFD 6
6:00	0.66	0.71	0.72	0.81	0.83	0.73	0.76	0.83	0.85	0.75	0.67	0.93	0.64	0.63	0.67	0.65	0.68	0.7	0.63	0.65	0.66	0.65	0.68	0.65
7:00	0.64	0.68	0.69	0.75	0.8	0.69	0.67	0.71	0.84	0.7	0.66	0.93	0.66	0.65	0.68	0.6	0.68	0.72	0.66	0.66	0.66	0.68	0.7	0.67
8:00	0.67	0.72	0.69	0.83	0.73	0.7	0.67	0.74	0.81	0.73	0.66	0.89	0.64	0.66	0.71	0.65	0.67	0.67	0.67	0.66	0.66	0.68	0.66	0.66
9:00	0.65	0.72	0.66	0.73	0.71	0.7	0.72	0.74	0.76	0.68	0.68	0.91	0.66	0.64	0.66	0.63	0.66	0.69	0.67	0.68	0.68	0.69	0.65	0.66
10:00	0.66	0.7	0.67	0.73	0.7	0.71	0.69	0.72	0.71	0.71	0.69	0.86	0.65	0.66	0.66	0.65	0.68	0.69	0.67	0.69	0.67	0.69	0.67	0.66
11:00	0.66	0.7	0.68	0.69	0.7	0.74	0.68	0.7	0.72	0.7	0.69	0.83	0.67	0.66	0.67	0.65	0.67	0.69	0.67	0.68	0.68	0.67	0.66	0.68
12:00	0.67	0.75	0.67	0.7	0.7	0.7	0.69	0.72	0.71	0.71	0.7	0.8	0.67	0.68	0.68	0.65	0.68	0.66	0.66	0.69	0.67	0.68	0.67	0.67
13:00	0.66	0.71	0.69	0.76	0.72	0.73	0.69	0.78	0.74	0.72	0.7	0.73	0.66	0.64	0.67	0.65	0.69	0.71	0.7	0.69	0.7	0.7	0.67	0.68
14:00	0.67	0.7	0.67	0.74	0.68	0.75	0.7	0.73	0.72	0.74	0.74	0.73	0.68	0.67	0.67	0.63	0.67	0.68	0.67	0.67	0.67	0.68	0.68	0.67
15:00	0.69	0.72	0.68	0.76	0.79	0.7	0.73	0.81	0.72	0.92	0.75	0.75	0.66	0.65	0.72	0.65	0.69	0.68	0.69	0.69	0.68	0.73	0.66	0.66
16:00	0.67	0.73	0.75	0.78	0.73	0.73	0.75	0.77	0.76	0.88	0.72	0.76	0.67	0.66	0.67	0.67	0.68	0.69	0.66	0.69	0.69	0.68	0.68	0.67
17:00	0.66	0.71	0.73	0.75	0.76	0.73	0.73	0.83	0.91	0.97	0.72	0.7	0.66	0.68	0.7	0.65	0.68	0.69	0.7	0.71	0.7	0.7	0.68	0.68
18:00	0.67	0.71	0.78	0.81	0.79	0.74	0.83	0.88	0.88	0.94	0.81	0.76	0.66	0.7	0.72	0.65	0.71	0.73	0.71	0.73	0.75	0.73	0.69	0.69
19:00	0.72	0.75	0.86	0.84	0.86	0.73	0.87	0.9	0.93	0.97	0.93	0.92	0.66	0.68	0.7	0.67	0.7	0.71	0.69	0.71	0.72	0.73	0.68	0.69
20:00	0.77	0.72	0.86	0.85	0.81	0.83	0.87	0.92	0.95	0.97	0.88	0.94	0.67	0.64	0.7	0.65	0.67	0.7	0.68	0.73	0.75	0.71	0.69	0.68
21:00	0.85	0.75	0.87	0.84	0.78	0.76	0.86	0.92	0.93	0.98	0.92	0.93	0.64	0.66	0.68	0.64	0.69	0.72	0.71	0.71	0.71	0.7	0.69	0.69
22:00	0.84	0.69	0.86	0.88	0.78	0.83	0.91	0.92	0.94	0.97	0.92	0.92	0.64	0.67	0.68	0.64	0.68	0.71	0.71	0.71	0.71	0.7	0.68	0.67
23:00	0.85	0.68	0.83	0.86	0.7	0.79	0.91	0.9	0.93	0.96	0.94	0.94	0.66	0.65	0.69	0.65	0.67	0.68	0.71	0.7	0.68	0.7	0.67	0.68
0:00	0.83	0.71	0.79	0.8	0.69	0.8	0.91	0.89	0.94	0.95	0.95	0.94	0.63	0.63	0.66	0.63	0.67	0.69	0.73	0.68	0.7	0.68	0.67	0.65
1:00	0.84	0.69	0.79	0.85	0.68	0.76	0.91	0.9	0.92	0.94	0.95	0.93	0.64	0.66	0.63	0.65	0.65	0.69	0.68	0.69	0.69	0.67	0.68	0.67
2:00	0.77	0.73	0.86	0.85	0.76	0.71	0.89	0.9	0.92	0.94	0.93	0.94	0.66	0.64	0.67	0.65	0.68	0.69	0.69	0.68	0.71	0.66	0.68	0.66
3:00	0.74	0.71	0.8	0.81	0.68	0.73	0.86	0.88	0.93	0.84	0.95	0.94	0.64	0.65	0.64	0.62	0.64	0.7	0.66	0.66	0.73	0.64	0.66	0.67
4:00	0.81	0.64	0.82	0.76	0.68	0.75	0.83	0.78	0.92	0.74	0.94	0.96	0.62	0.64	0.64	0.65	0.67	0.72	0.66	0.67	0.68	0.66	0.66	0.65
5:00	0.82	0.69	0.84	0.83	0.74	0.7	0.76	0.83	0.84	0.79	0.9	0.95	0.65	0.65	0.68	0.63	0.65	0.73	0.66	0.69	0.7	0.66	0.67	0.68

## Sheet: 2D
RER	WT CD 1	WT CD 2	WT CD 3	WT CD 4	WT CD 5	WT CD 6	Het CD 1	Het CD 2	Het CD 3	Het CD 4	Het CD 5	Het CD 6	WT HFD 1	WT HFD 2	WT HFD 3	WT HFD 4	WT HFD 5	WT HFD 6	Het HFD 1	Het HFD 2	Het HFD 3	Het HFD 4	Het HFD 5	Het HFD 6
Light	0.66	0.66	0.71	0.75	0.74	0.72	0.71	0.76	0.77	0.77	0.7	0.82	0.66	0.69	0.68	0.64	0.68	0.69	0.67	0.68	0.68	0.69	0.67	0.67
Dark	0.79	0.66	0.71	0.83	0.75	0.76	0.87	0.88	0.92	0.92	0.92	0.92	0.65	0.83	0.67	0.64	0.67	0.71	0.69	0.7	0.71	0.69	0.68	0.67

## Sheet: 2E
Food Intake without Wheel (g)	WT CD 1	WT CD 2	WT CD 3	WT CD 4	WT CD 5	WT CD 6	Het CD 1	Het CD 2	Het CD 3	Het CD 4	Het CD 5	Het CD 6	WT HFD 1	WT HFD 2	WT HFD 3	WT HFD 4	WT HFD 5	WT HFD 6	Het HFD 1	Het HFD 2	Het HFD 3	Het HFD 4	Het HFD 5	Het HFD 6
Light	0.04	0.02	0.18	1.22	0.4	0.06	0.16	0.07	0.2	0.75	0.11	0.52	0.04	0.27	0.49	0.05	0.21	0.35	0.23	0.31	0.22	0.6	0.2	0.01
Dark	1.62	0.47	1.88	1.66	0.87	0.46	2.31	1.29	2.62	2.74	2.28	3.31	0.79	0.76	1.78	0.23	1.07	1.38	1.01	1.45	1.64	1.14	1.23	0.84

## Sheet: 2F
Distance Traveled with Wheel (m)	WT CD 1	WT CD 2	WT CD 3	WT CD 4	WT CD 5	WT CD 6	Het CD 1	Het CD 2	Het CD 3	Het CD 4	Het CD 5	Het CD 6	WT HFD 1	WT HFD 2	WT HFD 3	WT HFD 4	WT HFD 5	WT HFD 6	Het HFD 1	Het HFD 2	Het HFD 3	Het HFD 4	Het HFD 5	Het HFD 6
Light	0		0	86.32	68.64	193.74	2245.23	7.22	231.72	49.48	108.24	793.92	336.64	27.81	56.35	299.71	240.56	99.28	25.65	0	428.01	76.93	20.92	4.72
Dark	0		0	1783.78	1285.51	1448.41	3448.59	3203.84	1195.47	2698.89	4265.5	2997.24	1719.07	1215.41	2610.96	789.67	1832.46	1257.19	1721.07	4.33	3407.42	2498.42	2205.49	692.06

## Sheet: 2G
Distance Traveled no Wheel (m)	WT CD 1	WT CD 2	WT CD 3	WT CD 4	WT CD 5	WT CD 6	Het CD 1	Het CD 2	Het CD 3	Het CD 4	Het CD 5	Het CD 6	WT HFD 1	WT HFD 2	WT HFD 3	WT HFD 4	WT HFD 5	WT HFD 6	Het HFD 1	Het HFD 2	Het HFD 3	Het HFD 4	Het HFD 5	Het HFD 6
Light	51.38	42.81	64.41	37.29	42.8	77.95	28.97	46.98	24.66	23.97	28.82	68.83	52.8	23.87	32.03	42.38	51.36	32.73	21.7	16.04	50.39	38.72	27.68	33.36
Dark	146.07	193.14	215.21	95.78	129.14	141.24	98.33	154.82	86.28	101.34	103.33	93.74	155.94	127.33	56.13	128.3	114.15	75.34	74.91	57.96	96.48	158.31	113.21	91.5

## Sheet: 2H
Time	WT CD 1	WT CD 2	WT CD 3	WT CD 4	WT CD 5	WT CD 6	Het CD 1	Het CD 2	Het CD 3	Het CD 4	Het CD 5	Het CD 6	WT HFD 1	WT HFD 2	WT HFD 3	WT HFD 4	WT HFD 5	WT HFD 6	Het HFD 1	Het HFD 2	Het HFD 3	Het HFD 4	Het HFD 5	Het HFD 6
6:00	0.88		0.78	0.77	0.84	0.79	0.8	0.85	0.82	0.73	0.68	0.77	0.66	0.65	0.67	0.67	0.65	0.65	0.64	0.65	0.69	0.65	0.68	0.7
7:00	0.84		0.7	0.71	0.83	0.74	0.74	0.76	0.73	0.82	0.64	0.86	0.65	0.64	0.65	0.67	0.67	0.67	0.64	0.63	0.65	0.65	0.69	0.67
8:00	0.8		0.7	0.8	0.82	0.7	0.67	0.75	0.69	0.69	0.65	0.83	0.65	0.66	0.66	0.64	0.65	0.66	0.64	0.66	0.66	0.68	0.68	0.68
9:00	0.78		0.72	0.75	0.86	0.75	0.67	0.73	0.67	0.66	0.67	0.76	0.69	0.65	0.66	0.65	0.66	0.65	0.66	0.67	0.68	0.65	0.7	0.69
10:00	0.79		0.69	0.71	0.81	0.82	0.67	0.75	0.67	0.67	0.65	0.73	0.65	0.66	0.67	0.65	0.66	0.65	0.65	0.65	0.68	0.67	0.67	0.68
11:00	0.73		0.71	0.7	0.8	0.74	0.67	0.7	0.65	0.67	0.67	0.72	0.67	0.65	0.68	0.67	0.65	0.68	0.65	0.64	0.67	0.65	0.69	0.68
12:00	0.74		0.72	0.69	0.78	0.74	0.68	0.7	0.68	0.68	0.69	0.72	0.68	0.67	0.67	0.64	0.68	0.65	0.66	0.66	0.67	0.66	0.71	0.69
13:00	0.72		0.71	0.75	0.78	0.79	0.68	0.69	0.66	0.68	0.69	0.67	0.68	0.66	0.68	0.67	0.66	0.69	0.65	0.68	0.69	0.69	0.71	0.68
14:00	0.7		0.71	0.72	0.72	0.75	0.65	0.69	0.68	0.7	0.7	0.68	0.72	0.66	0.67	0.64	0.69	0.69	0.66	0.65	0.69	0.66	0.69	0.68
15:00	0.71		0.72	0.72	0.8	0.74	0.68	0.75	0.7	0.67	0.68	0.78	0.68	0.67	0.67	0.67	0.66	0.67	0.67	0.66	0.68	0.71	0.73	0.68
16:00	0.73		0.76	0.79	0.81	0.81	0.72	0.74	0.78	0.71	0.69	0.72	0.7	0.65	0.67	0.68	0.66	0.67	0.65	0.68	0.72	0.67	0.72	0.73
17:00	0.71		0.82	0.8	0.85	0.88	0.69	0.84	0.93	0.74	0.71	0.84	0.7	0.67	0.66	0.66	0.67	0.69	0.65	0.7	0.68	0.7	0.71	0.69
18:00	0.86		0.85	0.86	0.83	0.8	0.72	0.84	0.86	0.88	0.68	0.86	0.72	0.67	0.69	0.67	0.67	0.67	0.67	0.71	0.72	0.7	0.73	0.74
19:00	0.91		0.82	0.82	0.82	0.8	0.76	0.91	0.81	0.9	0.77	0.86	0.72	0.66	0.68	0.67	0.67	0.67	0.67	0.7	0.71	0.72	0.73	0.75
20:00	0.91		0.83	0.84	0.76	0.86	0.76	0.93	0.91	0.91	0.85	0.87	0.7	0.67	0.66	0.65	0.67	0.66	0.68	0.69	0.72	0.71	0.75	0.72
21:00	0.91		0.86	0.82	0.74	0.87	0.78	0.92	0.86	0.9	0.84	0.89	0.72	0.66	0.66	0.66	0.68	0.66	0.67	0.71	0.72	0.73	0.73	0.74
22:00	0.9		0.85	0.8	0.72	0.9	0.8	0.9	0.89	0.92	0.82	0.86	0.71	0.67	0.65	0.65	0.68	0.66	0.67	0.71	0.72	0.73	0.72	0.74
23:00	0.9		0.85	0.87	0.8	0.89	0.76	0.88	0.89	0.9	0.83	0.91	0.69	0.64	0.64	0.65	0.67	0.66	0.66	0.7	0.7	0.72	0.72	0.71
0:00	0.91		0.83	0.85	0.77	0.85	0.83	0.86	0.91	0.9	0.81	0.9	0.67	0.65	0.64	0.65	0.66	0.68	0.65	0.68	0.67	0.7	0.72	0.73
1:00	0.92		0.82	0.76	0.72	0.83	0.82	0.91	0.91	0.89	0.71	0.92	0.69	0.67	0.62	0.64	0.67	0.67	0.66	0.69	0.67	0.68	0.72	0.72
2:00	0.91		0.88	0.83	0.71	0.75	0.77	0.91	0.88	0.89	0.67	0.83	0.71	0.64	0.62	0.62	0.64	0.66	0.68	0.68	0.66	0.68	0.71	0.71
3:00	0.91		0.82	0.79	0.7	0.71	0.71	0.88	0.83	0.87	0.7	0.83	0.69	0.66	0.63	0.62	0.68	0.65	0.67	0.68	0.7	0.69	0.67	0.71
4:00	0.9		0.85	0.86	0.74	0.77	0.69	0.84	0.81	0.85	0.68	0.79	0.67	0.64	0.64	0.65	0.65	0.66	0.67	0.66	0.71	0.66	0.7	0.71
5:00	0.9		0.84	0.85	0.66	0.83	0.74	0.88	0.77	0.74	0.71	0.85	0.68	0.66	0.65	0.65	0.67	0.66	0.66	0.66	0.71	0.65	0.68	0.71

## Sheet: 2I
	WT CD 1	WT CD 2	WT CD 3	WT CD 4	WT CD 5	WT CD 6	Het CD 1	Het CD 2	Het CD 3	Het CD 4	Het CD 5	Het CD 6	WT HFD 1	WT HFD 2	WT HFD 3	WT HFD 4	WT HFD 5	WT HFD 6	Het HFD 1	Het HFD 2	Het HFD 3	Het HFD 4	Het HFD 5	Het HFD 6
Light	0.76	0.72	0.74		0.81	0.77	0.69	0.75	0.72	0.7	0.68	0.76	0.68	0.73	0.67	0.66	0.66	0.67	0.65	0.66	0.68	0.67	0.7	0.69
Dark	0.9	0.62	0.83		0.75	0.82	0.76	0.89	0.86	0.88	0.76	0.86	0.7	0.84	0.65	0.65	0.67	0.66	0.67	0.69	0.7	0.7	0.71	0.72
