# Supplementary material for: High fat diet ameliorates mitochondrial cardiomyopathy in CHCHD10 mutant mice
Source: EMBO Mol Med. 2024 May 9;16(6):8. doi: 10.1038/s44321-024-00067-5 (PMC11178915; doi:10.1038/s44321-024-00067-5)
Supplement: Supplementary file 4 — Source data Fig. 3 [file 44321_2024_67_MOESM4_ESM.zip]

Archive with 24 entries (20 files):
- Figure 3/
- __MACOSX/._Figure 3
- Figure 3/3E/
- __MACOSX/Figure 3/._3E
- Figure 3/.DS_Store
- __MACOSX/Figure 3/._.DS_Store
- Figure 3/3A-D/
- __MACOSX/Figure 3/._3A-D
- Figure 3/3F/
- __MACOSX/Figure 3/._3F
- Figure 3/3E/Het HFD 500 um.tif
- __MACOSX/Figure 3/3E/._Het HFD 500 um.tif
- Figure 3/3E/WT HFD 500 um.tif
- __MACOSX/Figure 3/3E/._WT HFD 500 um.tif
- Figure 3/3E/WT CD 500 um.tif
- __MACOSX/Figure 3/3E/._WT CD 500 um.tif
- Figure 3/3E/.DS_Store
- __MACOSX/Figure 3/3E/._.DS_Store
- Figure 3/3E/Het CD 500 um.tif
- __MACOSX/Figure 3/3E/._Het CD 500 um.tif
- Figure 3/3A-D/Fig 3A-D.xlsx
- __MACOSX/Figure 3/3A-D/._Fig 3A-D.xlsx
- Figure 3/3F/Fig 3F.xlsx
- __MACOSX/Figure 3/3F/._Fig 3F.xlsx
