# Supplementary material for: High fat diet ameliorates mitochondrial cardiomyopathy in CHCHD10 mutant mice
Source: EMBO Mol Med. 2024 May 9;16(6):8. doi: 10.1038/s44321-024-00067-5 (PMC11178915; doi:10.1038/s44321-024-00067-5)
Supplement: Supplementary file 4 — Source data Fig. 3 [file 44321_2024_67_MOESM4_ESM.zip › Figure 3/3A-D/Fig 3A-D.xlsx]

## Sheet: 3A
	WT CD 1	WT CD 2	WT CD 3	WT CD 4	WT CD 5	WT CD 6	Het CD 1	Het CD 2	Het CD 3	Het CD 4	Het CD 5	Het CD 6	WT HFD 1	WT HFD 2	WT HFD 3	WT HFD 4	WT HFD 5	WT HFD 6	Het HFD 1	Het HFD 2	Het HFD 3	Het HFD 4	Het HFD 5	Het HFD 6
Blood glucose (mg/dL)	171	165	187	216	138	156	155	190	186	148	145	146	197	190	207	184*	190		174	198*	132	111	162	147

## Sheet: 3B
Time (m)	WT CD 1	WT CD 2	WT CD 3	WT CD 4	WT CD 5	WT CD 6	Het CD 1	Het CD 2	Het CD 3	Het CD 4	Het CD 5	Het CD 6	WT HFD 1	WT HFD 2	WT HFD 3	WT HFD 4	WT HFD 5	WT HFD 6	Het HFD 1	Het HFD 2	Het HFD 3	Het HFD 4	Het HFD 5	Het HFD 6
0	100	100	100	100	100		100		100	100	100	100	100	100	100	100	100	100	100	100	100	100	100	100
15	80.3	95.76	74.38	83.13	111		117		93	87	105	89	86	113.38	103.5	120.8	105	89	114	97	125	105	113	103
30	75.37	93.33	59.11	83.13	92		101		89	80	105	83	74	86.62	99.3	109.6	105	83	106	126	115	92	117	95
45	61.58	84.85	53.69	80	93		112		90	84	119	94	74	90.45	97.9	102.4	119	94	120	111	111	80	121	102
60	75.37	86.06	55.67	92.5	101		133		86	94	119	89	73.33	99.36	102.8	108	119	89	112	120	136	97	129	104

## Sheet: 3C
	WT CD 1	WT CD 2	WT CD 3	WT CD 4	WT CD 5	WT CD 6	Het CD 1	Het CD 2	Het CD 3	Het CD 4	Het CD 5	Het CD 6	WT HFD 1	WT HFD 2	WT HFD 3	WT HFD 4	WT HFD 5	WT HFD 6	Het HFD 1	Het HFD 2	Het HFD 3	Het HFD 4	Het HFD 5	Het HFD 6
A/G Ratio	1.487	1.675	1.335	1.267	1.387	1.273	1.505	1.292	1.332	1.326	1.438	1.325	1.078	0.693	1.063	1.106	0.982	1.215	0.997	1.473	1.093	1.03	1.38	1.335

## Sheet: 3D
	WT CD 1	WT CD 2	WT CD 3	WT CD 4	WT CD 5	WT CD 6	Het CD 1	Het CD 2	Het CD 3	Het CD 4	Het CD 5	Het CD 6	WT HFD 1	WT HFD 2	WT HFD 3	WT HFD 4	WT HFD 5	WT HFD 6	Het HFD 1	Het HFD 2	Het HFD 3	Het HFD 4	Het HFD 5	Het HFD 6
[LDH]	382.3	265	301.7	205.6	911.7	316.8	450.8	277.1	777.4	686.3	282.6	593.6	1201.7	1397.1	1149.7	968.1	806.3	641.7	1396.9	363.3	848.2	395.2	735.8	231.2
