# Supplementary material for: High fat diet ameliorates mitochondrial cardiomyopathy in CHCHD10 mutant mice
Source: EMBO Mol Med. 2024 May 9;16(6):8. doi: 10.1038/s44321-024-00067-5 (PMC11178915; doi:10.1038/s44321-024-00067-5)
Supplement: Supplementary file 4 — Source data Fig. 3 [file 44321_2024_67_MOESM4_ESM.zip › Figure 3/3F/Fig 3F.xlsx]

## Sheet: 3F
WT CD														Het CD														WT HFD														Het HFD
6.15316	7.39399	11.7907	10.8037	10.1737	18.3616	14.5376	0.930404	1.30098	2.5027	2.28683	3.9426	0.982176	1.8105	0.58071	0.34345	0.338443	0.312957	0.391059	0.210658	0.248031	1.28538	1.82453	3.64003	4.12614	4.83318	7.2337	1.82273	4.9687	7.27243	8.27702	7.8611	6.21625	7.64085		1.6029	4.22162	1.8214	2.33922	4.32874	0.136505	1.29701	0.0441663	0.0335357	0.0663077	0.0157341	0.0164118	0	0.0185758	1.66362
[truncated: 6 more columns]
