# Supplementary material for: High fat diet ameliorates mitochondrial cardiomyopathy in CHCHD10 mutant mice
Source: EMBO Mol Med. 2024 May 9;16(6):8. doi: 10.1038/s44321-024-00067-5 (PMC11178915; doi:10.1038/s44321-024-00067-5)
Supplement: Supplementary file 5 — Source data Fig. 6 [file 44321_2024_67_MOESM5_ESM.zip]

Archive with 16 entries (12 files):
- Figure 6/
- __MACOSX/._Figure 6
- Figure 6/6F/
- __MACOSX/Figure 6/._6F
- Figure 6/.DS_Store
- __MACOSX/Figure 6/._.DS_Store
- Figure 6/6D/
- __MACOSX/Figure 6/._6D
- Figure 6/6G-H/
- __MACOSX/Figure 6/._6G-H
- Figure 6/6F/Fig 6F.xlsx
- __MACOSX/Figure 6/6F/._Fig 6F.xlsx
- Figure 6/6D/Fig 6D.xlsx
- __MACOSX/Figure 6/6D/._Fig 6D.xlsx
- Figure 6/6G-H/Fig 6G-H.xlsx
- __MACOSX/Figure 6/6G-H/._Fig 6G-H.xlsx
