# Supplementary material for: High fat diet ameliorates mitochondrial cardiomyopathy in CHCHD10 mutant mice
Source: EMBO Mol Med. 2024 May 9;16(6):8. doi: 10.1038/s44321-024-00067-5 (PMC11178915; doi:10.1038/s44321-024-00067-5)
Supplement: Supplementary file 5 — Source data Fig. 6 [file 44321_2024_67_MOESM5_ESM.zip › Figure 6/6F/Fig 6F.xlsx]

## Sheet: 6F
	Compared to WT CD									Compared to Het CD
	Het CD			Het HFD			WT HFD			Het HFD
Gene	Mean	SE	N	Mean	SE	N	Mean	SE	N	Mean	SE	N
Psat1	1.62387	0.318137	10	0.627967	0.318288	10	0.088986	0.319151	10	-1.26407	0.186701	10
Mthfd1l	1.66361	0.237348	10	1.0681	0.239576	10	0.202171	0.248876	10	-1.42841	0.145436	10
Mthfd2	0.617855	0.185632	10	0.157631	0.188847	10	0.385517	0.191182	10	-0.282644	0.114147	10
Mthfr	1.01831	0.36438	10	-0.143773	0.375043	10	0.146516	0.37913	10	-0.220318	0.230687	10
Cbs	0.134166	0.233554	10	0.290413	0.233023	10	0.212624	0.239362	10	-0.0778427	0.133771	10
Bhmt	-2.28574	1.024	10	-0.57959	0.963799	10	-1.38136	0.996004	10	0.535301	0.587033	10
Gss	-0.274464	0.283572	10	-0.792314	0.283823	10	0.0590606	0.284211	10	0.5604	0.174365	10
Gsr	0.0228936	0.157858	10	0.177455	0.157704	10	-0.0101473	0.161487	10	-0.0317375	0.0944732	10
