# Supplementary material for: High fat diet ameliorates mitochondrial cardiomyopathy in CHCHD10 mutant mice
Source: EMBO Mol Med. 2024 May 9;16(6):8. doi: 10.1038/s44321-024-00067-5 (PMC11178915; doi:10.1038/s44321-024-00067-5)
Supplement: Supplementary file 5 — Source data Fig. 6 [file 44321_2024_67_MOESM5_ESM.zip › Figure 6/6D/Fig 6D.xlsx]

## Sheet: 6D
Metabolites	WT CD 1	WT CD 2	WT CD 3	WT CD 4	WT CD 5	WT CD 6	WT CD 7	WT CD 8	WT CD 9	WT CD 10	Het CD 1	Het CD 2	Het CD 3	Het CD 4	Het CD 5	Het CD 6	Het CD 7	Het CD 8	Het CD 9	Het CD 10	WT HFD 1	WT HFD 2	WT HFD 3	WT HFD 4	WT HFD 5	WT HFD 6	WT HFD 7	WT HFD 8	WT HFD 9	WT HFD 10	Het HFD 1	Het HFD 2	Het HFD 3	Het HFD 4	Het HFD 5	Het HFD 6	Het HFD 7	Het HFD 8	Het HFD 9	Het HFD 10
D-Glucose	1751906	1911426	1897277	1965978	1508302	2968885	4981921	3038916	4212284	2959837	851469	1028185	1590049	750335	3164806	997109	693440	614326	674891	659117	701976	5079177	1225919	2628995	3439873	1397358	1944909	1577242	3165464	1934645	1552894	2166336	2791200	1418973	789021	2331195	1784997	2442857	1109580	722834
Phosphoenolpyruvic acid	4965757	1377135	4046272	3136162	1953688	4245987	5189097	4435395	4942755	2094712	2578039	1714082	2727780	2884654	1941544	2494300	2004390	1887491	1559826	3593550	2847807	6286372	3640102	5328441	5931001	4178524	3883974	4676738	4804854	2788187	2371791	4583145	4486672	1452177	2666305	3521831	2152540	3019294	1579885	1740515
Pyruvic acid	483463	436460	541490	524786	539373	604399	522464	563313	581399	574481	550767	588381	583416	579361	479060	605385	768300	558521	714623	540152	385937	355489	336182	402149	353650	353476	363103	328140	334070	324977	546741	559316	551228	455762	604952	564951	563781	462670	626293	601708
L-Lactic acid	225482000	228048100	225021900	195662500	226072400	297750800	309890400	230793300	281520900	204107200	252935600	212884900	202925700	262620900	112503200	282416500	301828500	200681700	269855500	272166700	313050800	339876000	211338700	532792900	240337100	215882100	300658700	300897100	348202600	295742300	252487400	370070600	265911000	248873100	368444100	290151200	315264400	314643400	336627400	407999700
