# Supplementary material for: High fat diet ameliorates mitochondrial cardiomyopathy in CHCHD10 mutant mice
Source: EMBO Mol Med. 2024 May 9;16(6):8. doi: 10.1038/s44321-024-00067-5 (PMC11178915; doi:10.1038/s44321-024-00067-5)
Supplement: Supplementary file 5 — Source data Fig. 6 [file 44321_2024_67_MOESM5_ESM.zip › Figure 6/6G-H/Fig 6G-H.xlsx]

## Sheet: 6G
	WT CD 1	WT CD 2	WT CD 3	WT CD 4	WT CD 5	WT CD 6	WT CD 7	WT CD 8	WT CD 9	WT CD 10	Het CD 1	Het CD 2	Het CD 3	Het CD 4	Het CD 5	Het CD 6	Het CD 7	Het CD 8	Het CD 9	Het CD 10	WT HFD 1	WT HFD 2	WT HFD 3	WT HFD 4	WT HFD 5	WT HFD 6	WT HFD 7	WT HFD 8	WT HFD 9	WT HFD 10	Het HFD 1	Het HFD 2	Het HFD 3	Het HFD 4	Het HFD 5	Het HFD 6	Het HFD 7	Het HFD 8	Het HFD 9	Het HFD 10
L-Serine	3881256	5007663	5532536	3140946	6236267	4526754	3842816	4020788	4490243	4566502	8398746	8033123	8102344	11002930	6251383	8303032	10420160	10552950	9353863	10450160	12338890	5189165	6397028	7464292	7355157	6282495	6212675	4180891	5923064	6525756	6976596	11835620	8890663	7284255	12170870	8054971	9809771	8221183	10054540	11590220
DL-O-Phosphoserine	3812.9	3958.07	4062.12	3892.93	3849.23	3961.25	4594.93	5072.29	4303.33	4088.98	4200.5	4249.55	5101.91	4159.73	3355.61	6805.82	4845.77	6312.44	7909.22	4775.7	236631	1.18172e+06	673039	445691	1.60087e+06	1.15739e+06	678482	122065	424680	106072	7709.18	13534.1	34880.6	8109.08	18619.3	30777.3	12540.1	37426.8	6948.06	4870.2
Glycine	947207	915850	888806	1096167	1095792	839311	944759	924692	924572	1248552	3088214	3913146	3178005	4292319	2429844	3351542	3655237	3858502	4114942	2546179	3306447	973090	1116555	1154556	1082691	1014937	1017779	724971	1470986	1308818	1042603	2754928	1897403	1661310	3210041	2271584	4103349	3494614	2989226	4162600
L-Methionine	21713870	27925380	37223760	23503710	28795470	24405590	19397620	21159710	23708210	20961440	35051720	34162270	33045010	44095960	26183260	33683030	37164840	45437190	45743400	54220940	49493460	26300790	20769110	23923290	27108800	26144750	27285220	27019620	25328380	26880420	27356130	39610400	33624580	28186290	44212010	36859930	30595950	34825530	48361860	37913900
S-Adenosylhomocysteine	2204832	3349397	2126482	2161288	2742231	2837749	2208512	2450667	3091741	2548201	2240273	2272946	1510538	1716702	1043877	1305661	2150265	1150986	2297829	1854498	2456387	1792401	1879136	2501559	2109573	1735127	1609780	1775524	2571306	1742771	2471048	1891685	2141764	2517028	2062043	1971299	2451983	1922000	2381016	2499689
L-Cystathionine	32028	35387.4	53342.4	42272.1	40105	38520	43420.4	46671.9	41713.2	35869	239973	270822	185086	407326	233342	277850	235760	210738	223089	192925	556344	35964.2	36495.3	31369.4	28303.2	24342.9	17936	23793.7	34949.3	38101.1	29290.1	563535	196240	110199	341840	257320	347036	339299	205477	427506
Oxidized glutathione	4765600	4470088	4686691	5200809	6043262	7332156	4441962	6390168	4790215	8403372	8579339	8288298	9560850	6994242	7514787	6702682	10736140	7131172	7106776	6138260	13197490	8601030	5419435	15111080	7672569	6542111	6199054	5037699	12516860	7302527	9814874	10158220	8714137	4505897	10215790	8890110	7536743	9002773	10717470	10069880
Glutathione	56914140	66637960	54269040	63269280	63800570	49263140	58599100	54758420	54210100	47552900	122621100	115652500	103936100	124686000	63148530	126059100	124243600	124343200	128306000	116735700	129842500	63400720	51587390	51681080	50375830	50986520	48042680	55670890	51280050	57982390	52758390	111992600	85537700	101005900	111255700	98516500	114082100	112477000	124417800	135259400

## Sheet: 6H
	WT CD 1	WT CD 2	WT CD 3	WT CD 4	WT CD 5	WT CD 6	WT CD 7	WT CD 8	WT CD 9	WT CD 10	Het CD 1	Het CD 2	Het CD 3	Het CD 4	Het CD 5	Het CD 6	Het CD 7	Het CD 8	Het CD 9	Het CD 10	WT HFD 1	WT HFD 2	WT HFD 3	WT HFD 4	WT HFD 5	WT HFD 6	WT HFD 7	WT HFD 8	WT HFD 9	WT HFD 10	Het HFD 1	Het HFD 2	Het HFD 3	Het HFD 4	Het HFD 5	Het HFD 6	Het HFD 7	Het HFD 8	Het HFD 9	Het HFD 10
Adenosine	220797200	322892800	78330150	249398800	271520800	269208500	193322100	148161300	192582800	243615800	167860800	249834000	90878800	124772200	20257730	144468800	143465200	148164200	55049220	86766920	290449900	202148100	180204100	351360300	149097200	202862300	219312800	211870200	329271000	385506900	326769200	256819600	156955600	211293700	154289000	169394200	223697600	111042300	207556200	313555200
