# Supplementary material for: High fat diet ameliorates mitochondrial cardiomyopathy in CHCHD10 mutant mice
Source: EMBO Mol Med. 2024 May 9;16(6):8. doi: 10.1038/s44321-024-00067-5 (PMC11178915; doi:10.1038/s44321-024-00067-5)
Supplement: Supplementary file 6 — Source data Fig. 8 [file 44321_2024_67_MOESM6_ESM.zip]

Archive with 68 entries (58 files):
- Figure 8/
- __MACOSX/._Figure 8
- Figure 8/8F-G/
- __MACOSX/Figure 8/._8F-G
- Figure 8/.DS_Store
- __MACOSX/Figure 8/._.DS_Store
- Figure 8/8N-Q/
- __MACOSX/Figure 8/._8N-Q
- Figure 8/8J-K/
- __MACOSX/Figure 8/._8J-K
- Figure 8/8H-I/
- __MACOSX/Figure 8/._8H-I
- Figure 8/8R/
- __MACOSX/Figure 8/._8R
- Figure 8/8C-D/
- __MACOSX/Figure 8/._8C-D
- Figure 8/8L-M/
- __MACOSX/Figure 8/._8L-M
- Figure 8/8A-B/
- __MACOSX/Figure 8/._8A-B
- Figure 8/8E/
- __MACOSX/Figure 8/._8E
- Figure 8/8F-G/8F.pdf
- __MACOSX/Figure 8/8F-G/._8F.pdf
- Figure 8/8F-G/Fig 8G.xlsx
- __MACOSX/Figure 8/8F-G/._Fig 8G.xlsx
- Figure 8/8N-Q/8N.pdf
- __MACOSX/Figure 8/8N-Q/._8N.pdf
- Figure 8/8N-Q/Fig 8Q.xlsx
- __MACOSX/Figure 8/8N-Q/._Fig 8Q.xlsx
- Figure 8/8N-Q/Fig 8O.xlsx
- __MACOSX/Figure 8/8N-Q/._Fig 8O.xlsx
- Figure 8/8N-Q/8P.pdf
- __MACOSX/Figure 8/8N-Q/._8P.pdf
- Figure 8/8J-K/8J.pdf
- __MACOSX/Figure 8/8J-K/._8J.pdf
- Figure 8/8J-K/Fig 8K.xlsx
- __MACOSX/Figure 8/8J-K/._Fig 8K.xlsx
- Figure 8/8H-I/Fig 8I.xlsx
- __MACOSX/Figure 8/8H-I/._Fig 8I.xlsx
- Figure 8/8H-I/8H.pdf
- __MACOSX/Figure 8/8H-I/._8H.pdf
- Figure 8/8R/8R WT HFD.pdf
- __MACOSX/Figure 8/8R/._8R WT HFD.pdf
- Figure 8/8R/.DS_Store
- __MACOSX/Figure 8/8R/._.DS_Store
- Figure 8/8R/8R Het HFD.pdf
- __MACOSX/Figure 8/8R/._8R Het HFD.pdf
- Figure 8/8R/8R WT CD.pdf
- __MACOSX/Figure 8/8R/._8R WT CD.pdf
- Figure 8/8R/8R Het CD.pdf
- __MACOSX/Figure 8/8R/._8R Het CD.pdf
- Figure 8/8C-D/Fig 8D.xlsx
- __MACOSX/Figure 8/8C-D/._Fig 8D.xlsx
- Figure 8/8C-D/8C.pdf
- __MACOSX/Figure 8/8C-D/._8C.pdf
- Figure 8/8L-M/8L.pdf
- __MACOSX/Figure 8/8L-M/._8L.pdf
- Figure 8/8L-M/Fig 8M.xlsx
- __MACOSX/Figure 8/8L-M/._Fig 8M.xlsx
- Figure 8/8A-B/.DS_Store
- __MACOSX/Figure 8/8A-B/._.DS_Store
- Figure 8/8A-B/Fig 8B.xlsx
- __MACOSX/Figure 8/8A-B/._Fig 8B.xlsx
- Figure 8/8A-B/8A.pdf
- __MACOSX/Figure 8/8A-B/._8A.pdf
- Figure 8/8E/Fig 8E.xlsx
- __MACOSX/Figure 8/8E/._Fig 8E.xlsx
