# Supplementary material for: High fat diet ameliorates mitochondrial cardiomyopathy in CHCHD10 mutant mice
Source: EMBO Mol Med. 2024 May 9;16(6):8. doi: 10.1038/s44321-024-00067-5 (PMC11178915; doi:10.1038/s44321-024-00067-5)
Supplement: Supplementary file 6 — Source data Fig. 8 [file 44321_2024_67_MOESM6_ESM.zip › Figure 8/8F-G/Fig 8G.xlsx]

## Sheet: 8G
Genotype	p62	Tim23
WT CD 1	73.364	9047.12
WT CD 2	22.536	5710.52
WT CD 3	34.536	4318.1
WT CD 4	156.536	9255.56
WT CD 5	118.364	6273.83
WT CD 6	268.657	10110.7
Het CD 1	1445.34	5744.18
Het CD 2	3169.28	10192.6
Het CD 3	2336.23	7247.95
Het CD 4	4747.57	8422.02
Het CD 5	7505.86	13422.8
Het CD 6	1013.36	5518.95
HFD WT 1	105.364	7118.71
HFD WT 2	97.536	5066.15
HFD WT 3	53.536	4597.1
HFD WT 4	400.263	14445.9
HFD WT 5	84.121	10612.8
HFD WT 6	78.121	6657.73
HFD Het 1	381.213	3780.91
HFD Het 2	810.284	7911.71
HFD Het 3	761.92	3325.86
HFD Het 4	1260.6	7663.32
HFD Het 5	2665.91	10268.4
HFD Het 6	7056.69	14183.6
