# Supplementary material for: High fat diet ameliorates mitochondrial cardiomyopathy in CHCHD10 mutant mice
Source: EMBO Mol Med. 2024 May 9;16(6):8. doi: 10.1038/s44321-024-00067-5 (PMC11178915; doi:10.1038/s44321-024-00067-5)
Supplement: Supplementary file 6 — Source data Fig. 8 [file 44321_2024_67_MOESM6_ESM.zip › Figure 8/8N-Q/Fig 8Q.xlsx]

## Sheet: 8Q
Animal ID	Oma1	B-Tubulin
WT CD 1	6311.88	2662.36
WT CD 2	2828.43	2620.11
WT CD 3	1561.36	2581.77
Het CD 1	3262.3	5236.01
Het CD 2	3683.96	5939.96
Het CD 3	5413.91	5063.55
WT HFD 1	5646	3706.89
WT HFD 2	6886.68	2747.01
WT HFD 3	5616.47	3219.13
Het HFD 1	7723.66	3739.26
Het HFD 2	4781.15	2292.43
Het HFD 3	5303.03	3798.55
