# Supplementary material for: High fat diet ameliorates mitochondrial cardiomyopathy in CHCHD10 mutant mice
Source: EMBO Mol Med. 2024 May 9;16(6):8. doi: 10.1038/s44321-024-00067-5 (PMC11178915; doi:10.1038/s44321-024-00067-5)
Supplement: Supplementary file 6 — Source data Fig. 8 [file 44321_2024_67_MOESM6_ESM.zip › Figure 8/8N-Q/Fig 8O.xlsx]

## Sheet: 8O
Animal ID	L-Opa	S-Opa
WT CD 1	2637.06	6599.08
WT CD 2	4214.18	8370.79
WT CD 3	2150.77	5710.08
Het CD 1	1407.65	7992.2
Het CD 2	936.335	8414.62
Het CD 3	1508.94	9028.5
WT HFD 1	1885.77	7371.2
WT HFD 2	2917.43	6114.79
WT HFD 3	3446.72	8026.08
Het HFD 1	1586.94	8176.08
Het HFD 2	3042.43	6595.26
Het HFD 3	1732.82	9147.08
