# Supplementary material for: High fat diet ameliorates mitochondrial cardiomyopathy in CHCHD10 mutant mice
Source: EMBO Mol Med. 2024 May 9;16(6):8. doi: 10.1038/s44321-024-00067-5 (PMC11178915; doi:10.1038/s44321-024-00067-5)
Supplement: Supplementary file 6 — Source data Fig. 8 [file 44321_2024_67_MOESM6_ESM.zip › Figure 8/8J-K/Fig 8K.xlsx]

## Sheet: 8K
Animal ID	Parkin	Tim23
WT CD 1	1307.58	42591.1
WT CD 2	2416.3	34942
WT CD 3	29044.5	36617.4
Het CD 1	15597.2	42174.6
Het CD 2	8568.77	23309.6
Het CD 3	44456.8	32617.4
Het CD 4	39920.5	28688.1
HFD Wt 1	12907.6	39559.3
HFD Wt 2	11200.2	53191.1
HFD Wt 3	4476.69	45312.2
HFD Het 1	12808.1	47644.2
HFD Het 2	5512.02	41193.3
HFD Het 3	144.778	44021.2
HFD Het 4	2799.03	29335.9
WT CD 4	2044.84	5012.81
WT CD 5	456.506	7042.88
WT CD 6	93.95	4140.1
Het CD 5	3143.77	5121.35
Het CD 6	1660.94	10952.8
Het CD 7	219.192	11256.1
HFD WT 4	138.778	9978.12
HFD WT 5	130.192	5865.49
HFD WT 6	259.435	4508.18
HFD Het 5	998.456	9177.27
HFD Het 6	1572.99	18711.6
HFD Het 7	1393.75	59737.6
