# Supplementary material for: High fat diet ameliorates mitochondrial cardiomyopathy in CHCHD10 mutant mice
Source: EMBO Mol Med. 2024 May 9;16(6):8. doi: 10.1038/s44321-024-00067-5 (PMC11178915; doi:10.1038/s44321-024-00067-5)
Supplement: Supplementary file 6 — Source data Fig. 8 [file 44321_2024_67_MOESM6_ESM.zip › Figure 8/8H-I/Fig 8I.xlsx]

## Sheet: 8I
Genotype	LC3B	Tim23
WT CD 1	1010.41	7720.54
WT CD 2	2617.74	8421.78
WT CD 3	1293.11	6110.54
Het CD 1	11224.7	10130.4
Het CD 2	11436.1	8422.2
Het CD 3	13497.2	7866.95
HFD Wt 1	1068.41	5193.71
HFD Wt 2	5735.12	9180.34
HFD Wt 3	1949.43	9890.58
HFD Het 1	5911.37	8140.8
HFD Het 2	2474.2	7600.56
HFD Het 3	6501.49	6531.56
WT CD - heart lysate	6710.78	8237.37
`
