# Supplementary material for: High fat diet ameliorates mitochondrial cardiomyopathy in CHCHD10 mutant mice
Source: EMBO Mol Med. 2024 May 9;16(6):8. doi: 10.1038/s44321-024-00067-5 (PMC11178915; doi:10.1038/s44321-024-00067-5)
Supplement: Supplementary file 6 — Source data Fig. 8 [file 44321_2024_67_MOESM6_ESM.zip › Figure 8/8C-D/Fig 8D.xlsx]

## Sheet: 8D
Animal ID	CHCHD10	CHCHD2
WT CD 1	1104.41	1263.17
WT CD 1	836.335	2041.83
WT CD 2	892.456	2883.95
WT CD 2	1242.65	2800.83
WT CD 3	577.678	3024.18
WT CD 3	520.263	2569.4
Het CD 1	31653.2	17916.2
Het CD 1	31425.3	19981.6
Het CD 2	29399.2	24883.8
Het CD 2	29783.2	25877.2
Het CD 3	34874.8	28091.6
Het CD 3	36303.2	22485.2
WT HFD 1	2452.18	1729.84
WT HFD 1	3027.33	2867.57
WT HFD 2	2046.84	7468.52
WT HFD 2	1187.6	7349.2
WT HFD 3	1119.11	6063
WT HFD 3	1122.82	5095.62
Het HFD 1	12841.2	14212.6
Het HFD 1	12746.6	11119
Het HFD 2	19046.3	3121.33
Het HFD 2	20622.5	1294.77
Het HFD 3	18844.5	14133.8
Het HFD 3	18510.5	12228.3
