# Supplementary material for: High fat diet ameliorates mitochondrial cardiomyopathy in CHCHD10 mutant mice
Source: EMBO Mol Med. 2024 May 9;16(6):8. doi: 10.1038/s44321-024-00067-5 (PMC11178915; doi:10.1038/s44321-024-00067-5)
Supplement: Supplementary file 6 — Source data Fig. 8 [file 44321_2024_67_MOESM6_ESM.zip › Figure 8/8L-M/Fig 8M.xlsx]

## Sheet: 8M
	Pink1	Tim23
WT CD 1	18.121	42591.1
WT CD 2	22.121	34942
WT CD 3	352.849	36617.4
Het CD 1	2225.5	42174.6
Het CD 2	1017.94	23309.6
Het CD 3	3758.69	32617.4
Het CD 4	830.113	28688.1
WT HFD 1	101.657	39559.3
WT HFD 2	300.021	53191.1
WT HFD 3	113.243	45312.2
Het HFD 1	449.506	47644.2
Het HFD 2	112.657	41193.3
Het HFD 3	194.607	44021.2
Het HFD 4	103.828	29335.9
