# Supplementary material for: High fat diet ameliorates mitochondrial cardiomyopathy in CHCHD10 mutant mice
Source: EMBO Mol Med. 2024 May 9;16(6):8. doi: 10.1038/s44321-024-00067-5 (PMC11178915; doi:10.1038/s44321-024-00067-5)
Supplement: Supplementary file 6 — Source data Fig. 8 [file 44321_2024_67_MOESM6_ESM.zip › Figure 8/8A-B/Fig 8B.xlsx]

## Sheet: 8B
Animal ID	CHCHD10	Tim23
WT CD 1	184.192	9047.12
WT CD 2	193.778	5710.52
WT CD 3	115.364	4318.1
Het CD 1	6924.2	5744.18
Het CD 2	10695	10192.6
Het CD 3	7029.44	7247.95
WT HFD 1	156.364	7118.71
WT HFD 2	58.536	5066.15
WT HFD 3	189.435	4597.1
Het HFD 1	1938.2	3780.91
Het HFD 2	2473.86	7911.71
Het HFD 3	2580.45	3325.86
