# Supplementary material for: High fat diet ameliorates mitochondrial cardiomyopathy in CHCHD10 mutant mice
Source: EMBO Mol Med. 2024 May 9;16(6):8. doi: 10.1038/s44321-024-00067-5 (PMC11178915; doi:10.1038/s44321-024-00067-5)
Supplement: Supplementary file 6 — Source data Fig. 8 [file 44321_2024_67_MOESM6_ESM.zip › Figure 8/8E/Fig 8E.xlsx]

## Sheet: 8E
	D10			B-Actin
Sample Name	CT	Ct Mean	Ct SD	CT	Ct Mean	Ct SD	Delta Ct (d10)	Delta Delta Ct	2^-deltadeltaCt	Avg Delta Ct (WT CD)
WT CD 1	20.4573	19.7669	0.976295	22.6746	22.3671	0.434849	-2.6002	-0.214867	1.1606	-2.38533
WT CD 1	19.0766	19.7669	0.976295	22.0596	22.3671	0.434849	-2.6002	-0.214867	1.1606
WT CD 2	19.6651	19.4113	0.35897	21.2714	21.1151	0.221036	-1.70375	0.68158	0.623482
WT CD 2	19.1575	19.4113	0.35897	20.9588	21.1151	0.221036	-1.70375	0.68158	0.623482
WT CD 3	19.8639	19.4444	0.593259	22.1702	22.0375	0.187681	-2.59308	-0.207748	1.15488
WT CD 3	19.0249	19.4444	0.593259	21.9048	22.0375	0.187681	-2.59308	-0.207748	1.15488
WT CD 4	19.9966	19.6617	0.473664	22.571	22.306	0.374843	-2.64429	-0.258965	1.19662
WT CD 4	19.3267	19.6617	0.473664	22.0409	22.306	0.374843	-2.64429	-0.258965	1.19662
Het CD 1	19.4852	19.2121	0.386141	21.184	20.9642	0.310707	-1.75212	0.633207	0.644741
Het CD 1	18.9391	19.2121	0.386141	20.7445	20.9642	0.310707	-1.75212	0.633207	0.644741
Het CD 2	19.2663	18.9652	0.425925	21.1559	20.7998	0.503561	-1.83467	0.550655	0.68271
Het CD 2	18.664	18.9652	0.425925	20.4438	20.7998	0.503561	-1.83467	0.550655	0.68271
Het CD 3	18.9416	18.6463	0.417614	21.2538	21.1162	0.194535	-2.46989	-0.0845642	1.06037
Het CD 3	18.351	18.6463	0.417614	20.9787	21.1162	0.194535	-2.46989	-0.0845642	1.06037
Het CD 4	19.5285	18.9279	0.849399	21.0785	20.6804	0.563095	-1.75244	0.632889	0.644884
Het CD 4	18.3273	18.9279	0.849399	20.2822	20.6804	0.563095	-1.75244	0.632889	0.644884
Het HFD 1	19.5294	19.2393	0.410146	21.9805	21.868	0.15907	-2.62864	-0.243313	1.18371
Het HFD 1	18.9493	19.2393	0.410146	21.7555	21.868	0.15907	-2.62864	-0.243313	1.18371
Het HFD 2	19.0875	18.8142	0.386513	20.8515	20.6552	0.277641	-1.84101	0.544319	0.685715
Het HFD 2	18.5409	18.8142	0.386513	20.4589	20.6552	0.277641	-1.84101	0.544319	0.685715
Het HFD 3	19.1967	18.9409	0.361658	20.9465	20.7608	0.262592	-1.81989	0.565439	0.67575
Het HFD 3	18.6852	18.9409	0.361658	20.5752	20.7608	0.262592	-1.81989	0.565439	0.67575
Het HFD 4	18.967	18.7354	0.327538	22.0442	21.8375	0.292399	-3.10204	-0.716713	1.64343
Het HFD 4	18.5038	18.7354	0.327538	21.6307	21.8375	0.292399	-3.10204	-0.716713	1.64343
WT HFD 1	19.9782	19.259	1.01708	21.8149	21.7251	0.127096	-2.46607	-0.08074	1.05756
WT HFD 1	18.5398	19.259	1.01708	21.6352	21.7251	0.127096	-2.46607	-0.08074	1.05756
WT HFD 2	19.7942	19.5051	0.408853	23.7061	23.387	0.451337	-3.88188	-1.49655	2.82167
WT HFD 2	19.216	19.5051	0.408853	23.0679	23.387	0.451337	-3.88188	-1.49655	2.82167
WT HFD 3	19.8181	19.146	0.950494	21.8546	21.653	0.285189	-2.50694	-0.121613	1.08795
WT HFD 3	18.4739	19.146	0.950494	21.4513	21.653	0.285189	-2.50694	-0.121613	1.08795
WT HFD 4	20.0818	19.7023	0.536568	22.6593	22.5358	0.174617	-2.83348	-0.448147	1.36429
WT HFD 4	19.3229	19.7023	0.536568	22.4123	22.5358	0.174617	-2.83348	-0.448147	1.36429
water	Undetermined			Undetermined
water	Undetermined			Undetermined
